# Supplementary material for: Harnessing AI and analytics to enhance cybersecurity and privacy for collective intelligence systems
Source: PeerJ Comput Sci. 2024 Sep 20;10:e2264. doi: 10.7717/peerj-cs.2264 (PMC11419604; doi:10.7717/peerj-cs.2264)
Supplement: Supplemental Information 1 [file peerj-cs-10-2264-s001.ipynb]

# %% [code]
# import zipfile

# # with zipfile.ZipFile("drive/MyDrive/test.zip","r") as z:
# #     z.extractall(".")
# with zipfile.ZipFile(r"D:/Rana shahzad/dataset100.zip", "r") as z:
#     z.extractall(".")

import numpy as np
import tensorflow as tf
from keras.layers import Activation
from tensorflow.keras.optimizers import Adam
# from keras.optimizers import Adam
# from keras.layers.normalization import BatchNormalization
from tensorflow.keras.models import Sequential
from tensorflow.keras.layers import (
    BatchNormalization, SeparableConv2D, MaxPooling2D, Activation, Flatten, Dropout, Dense
)
# initializing the path to the dataset
# print(train_path)
import warnings

warnings.filterwarnings("ignore")

import matplotlib.pyplot as plt
from keras.preprocessing import image as imagess
import os

# %% [code]
from google.colab import drive
drive.mount('/content/drive')

# %% [code]
train_images_path = '/content/drive/MyDrive/RGBthree'
labels = os.listdir(train_images_path)
print(labels)

all_images = []
all_labels = []
plt.figure(figsize=[5, 5])
flag = False
datadir='/content/drive/MyDrive/RGBthree'
for label in labels:
    images_name = os.listdir(train_images_path + "/" + label)
    for file in images_name:
        img = imagess.load_img(train_images_path + "/" + label + "/" + file, grayscale=False, target_size=(224, 224, 3))
        image_array = imagess.img_to_array(img)
        # print(image_array.shape)
        all_images.append(image_array)
        # all_images = np.array(all_images)
        # print(all_images.shape)
        all_labels.append(label)
    print("Appending : ", label)
print("Appended")

print(len(all_images))
print(len(all_labels))
all_images = np.array(all_images)
print(np.array(all_labels).shape)
single_image = all_images[0]
print(single_image.shape)
#
# used to determine number of output classes:
num_classes = len(all_labels)
print(num_classes)

# %% [code]
from sklearn.model_selection import train_test_split

from keras.models import Sequential, Input, Model
from keras.layers import Dense, Dropout, Flatten
from keras.layers import Conv2D, MaxPooling2D

from keras.layers.advanced_activations import LeakyReLU
from keras.regularizers import l2

# %% [code]
eg_lambda = 0.001
dropout = True

# load = 1
# time_steps = 1000
# subsample = 50
input_shape = (224, 224, 3)
model = Sequential()
model.add(Conv2D(64, (5, 5), input_shape=input_shape, activation='relu', padding='same'))
model.add(Conv2D(64, (5, 5), activation='relu', padding='same'))
model.add(BatchNormalization())
model.add(MaxPooling2D(pool_size=(2, 2)))

model.add(Conv2D(128, (5, 5), activation='relu', padding='same'))
model.add(Conv2D(128, (5, 5), activation='relu', padding='same'))
model.add(BatchNormalization())
model.add(MaxPooling2D(pool_size=(2, 2)))

model.add(Conv2D(256, (3, 3), activation='relu', padding='same'))
model.add(Conv2D(256, (3, 3), activation='relu', padding='same'))
model.add(BatchNormalization())
model.add(MaxPooling2D(pool_size=(2, 2)))

model.add(Flatten())
model.add(Dense(128))
model.add(BatchNormalization())
model.add(Activation('relu'))
model.add(Dropout(0.2))
model.add(Dense(9))
model.add(Activation('softmax'))

adam = Adam(lr=0.0001)
#
model.compile(optimizer=adam, loss="categorical_crossentropy", metrics=['mse', 'accuracy', tf.keras.metrics.AUC(),
                                                                        tf.keras.metrics.BinaryAccuracy(),
                                                                        'binary_crossentropy',
                                                                        tf.keras.metrics.Precision(),
                                                                        tf.keras.metrics.FalseNegatives(),
                                                                        tf.keras.metrics.FalsePositives(),
                                                                        tf.keras.metrics.TrueNegatives(),
                                                                        tf.keras.metrics.TruePositives()
                                                                        ])
#
model.summary()
# model.save('/content/drive/MyDrive/melware_model_final.h5')
# compiling the structure of the model
# model.compile(Adam(lr=0.0001), loss='categorical_crossentropy', metrics=['accuracy'])


# In[10]:

# %% [code]
# model.save('/content/drive/MyDrive/melware_model_final.h5')

# %% [code]
from keras.callbacks import ModelCheckpoint
from sklearn.preprocessing import LabelEncoder
from keras.utils import np_utils

le = LabelEncoder()
y = le.fit_transform(all_labels)
classes = list(le.classes_)
y = np_utils.to_categorical(y, num_classes=len(labels))
print("y : ", y.shape)
X, Y = np.array(all_images), np.array(y)
print("X.shape :  ", X.shape)
print("Y.shape :  ", Y.shape)
# print("len X : ",len(X),"len Y : ",len(Y))
X_train, X_test, y_train, y_test = train_test_split(X, Y, test_size=0.1, random_state=0)
print("X_train : ", len(X_train), "y_train : ", len(y_train))
print("X_test : ", len(X_test), "y_test : ", len(y_test))
# y_train = (np.arange(len(all_labels)) == y_train[:])
# y_test = (np.arange(len(all_labels)) == y_test[:])
from keras import backend as K

path_model = '/content/drive/MyDrive/checkpoints' #model.save('/content/drive/MyDrive/melware_model_final.h5')
K.set_value(model.optimizer.lr, 1e-3)  # set the learning rate

checkpoint = ModelCheckpoint(path_model + "melware_model_final.h5", monitor='loss', verbose=1, save_best_only=True, #change model name
                                 mode='auto', save_freq= int(y.size / 100))
#model.compile(optimizer='adam',loss = tf.keras.losses.SparseCategoricalCrossentropy(from_logits=True), metrics=['accuracy'])
# training the model
h = model.fit(x=X_train,
              y=y_train,
              epochs=15,
              validation_data=(X_test, y_test),
              verbose=1,
              shuffle=True,
              callbacks=[checkpoint])
# model.save('/content/drive/MyDrive/melware_model_final2.h5')

accuracy = h.history['accuracy']
val_accuracy = h.history['val_accuracy']
loss = h.history['loss']
val_loss = h.history['val_loss']
auc = h.history['auc']
binary_accuracy = h.history['binary_accuracy']
binary_crossentropy = h.history['binary_crossentropy']
precision = h.history['precision']
false_negatives = h.history['false_negatives']
false_positives = h.history['false_positives']
true_negatives = h.history['true_negatives']
true_positives = h.history['true_positives']
val_binary_accuracy = h.history['val_binary_accuracy']
val_binary_crossentropy = h.history['val_binary_crossentropy']
val_precision = h.history['val_precision']
val_false_negatives = h.history['val_false_negatives']
val_false_positives = h.history['val_false_positives']
val_true_negatives = h.history['val_true_negatives']
val_true_positives = h.history['val_true_positives']
epochs_list = range(len(accuracy))

plt.plot(epochs_list, accuracy, 'bo', label='Training accuracy')
plt.plot(epochs_list, val_accuracy, 'b', label='Validation accuracy')
plt.title('Training and validation accuracy')
plt.legend()
plt.savefig("G:\My Drive\Results\accuracy.png")
plt.clf()

plt.figure()
plt.plot(epochs_list, loss, 'bo', label='Training loss')
plt.plot(epochs_list, val_loss, 'b', label='Validation loss')
plt.title('Training loss')
plt.savefig("G:\My Drive\Results\loss.png")
plt.clf()
plt.legend()

plt.figure()
plt.plot(epochs_list, auc, 'bo', label='auc')
plt.title('auc')
plt.savefig("G:\My Drive\Results\auc.png")
plt.clf()
plt.legend()

plt.figure()
plt.plot(epochs_list, binary_accuracy, 'bo', label='binary_accuracy')
plt.title('binary_accuracy')
plt.savefig("G:\My Drive\Results\binary_accuracy.png")
plt.clf()
plt.legend()

plt.figure()
plt.plot(epochs_list, binary_crossentropy, 'bo', label='binary_crossentropy')
plt.title('binary_crossentropy')
plt.savefig("G:\My Drive\Results\binary_crossentropy.png")
plt.clf()
plt.legend()

plt.figure()
plt.plot(epochs_list, precision, 'bo', label='precision')
plt.title('precision')
plt.savefig("G:\My Drive\Results\precision.png")
plt.clf()
plt.legend()
plt.figure()
plt.plot(epochs_list, false_negatives, 'bo', label='false_negatives')
plt.title('false_negatives')
plt.savefig("G:\My Drive\Results\false_negatives.png")
plt.clf()
plt.legend()
plt.figure()
plt.plot(epochs_list, false_positives, 'bo', label='false_positives')
plt.title('false_positives')
plt.savefig("G:\My Drive\Results\false_positives.png")
plt.clf()
plt.legend()
plt.figure()
plt.plot(epochs_list, true_negatives, 'bo', label='true_negatives')
plt.title('true_negatives')
plt.savefig("G:\My Drive\Results\true_negatives.png")
plt.clf()
plt.legend()
plt.figure()
plt.plot(epochs_list, true_positives, 'bo', label='true_positives')
plt.title('true_positives')
plt.savefig("G:\My Drive\Results\true_positives.png")
plt.clf()
plt.legend()
plt.figure()
plt.plot(epochs_list, val_binary_accuracy, 'bo', label='val_binary_accuracy')
plt.title('val_binary_accuracy')
plt.savefig("G:\My Drive\Results\val_binary_accuracy.png")
plt.clf()
plt.legend()
plt.figure()
plt.plot(epochs_list, val_binary_crossentropy, 'bo', label='val_binary_crossentropy')
plt.title('val_binary_crossentropy')
plt.savefig("G:\My Drive\Results\val_binary_crossentropy.png")
plt.clf()
plt.legend()
plt.figure()
plt.plot(epochs_list, val_precision, 'bo', label='val_precision')
plt.title('val_precision')
plt.savefig("G:\My Drive\Results\val_precision.png")
plt.clf()
plt.legend()
plt.figure()
plt.plot(epochs_list, val_false_negatives, 'bo', label='val_false_negatives')
plt.title('val_false_negatives')
plt.savefig("G:\My Drive\Results\val_false_negatives.png")
plt.clf()
plt.legend()
plt.figure()
plt.plot(epochs_list, val_false_positives, 'bo', label='val_false_positives')
plt.title('val_false_positives')
plt.savefig("G:\My Drive\Results\val_false_positives.png")
plt.clf()
plt.legend()
plt.figure()
plt.plot(epochs_list, val_true_negatives, 'bo', label='val_true_negatives')
plt.title('val_true_negatives')
plt.savefig("G:\My Drive\Results\val_true_negatives.png")
plt.clf()
plt.legend()
plt.figure()
plt.plot(epochs_list, val_true_positives, 'bo', label='val_true_positives')
plt.title('val_true_positives')
plt.savefig("G:\My Drive\Results\val_true_positives.png")
plt.clf()
plt.legend()
#
# from keras.utils.vis_utils import plot_model
# plot_model(model, to_file='model_plot.png', show_shapes=True,rankdir="TR",expand_nested=True, show_layer_names=True,show_dtype= True)
#
# from google.colab import drive
# drive.mount('/content/drive')
#
# !pip install visualkeras
#
# import visualkeras
# visualkeras.layered_view(model)


# %% [code]
h.history


# %% [code]
accuracy = h.history['accuracy']
val_accuracy = h.history['val_accuracy']
loss = h.history['loss']
val_loss = h.history['val_loss']
auc = h.history['auc_2']
binary_accuracy = h.history['binary_accuracy']
binary_crossentropy = h.history['binary_crossentropy']
precision = h.history['precision_2']
false_negatives = h.history['false_negatives_2']
false_positives = h.history['false_positives_2']
true_negatives = h.history['true_negatives_2']
true_positives = h.history['true_positives_2']
val_binary_accuracy = h.history['val_binary_accuracy']
val_binary_crossentropy = h.history['val_binary_crossentropy']
val_precision = h.history['val_precision_2']
val_false_negatives = h.history['val_false_negatives_2']
val_false_positives = h.history['val_false_positives_2']
val_true_negatives = h.history['val_true_negatives_2']
val_true_positives = h.history['val_true_positives_2']
epochs_list = range(len(accuracy))

plt.plot(epochs_list, accuracy, 'bo', label='Training accuracy')
plt.plot(epochs_list, val_accuracy, 'b', label='Validation accuracy')
plt.title('Training and validation accuracy')
plt.legend()
plt.savefig("G:\My Drive\Results\accuracy.png")
plt.clf()

plt.figure()
plt.plot(epochs_list, loss, 'bo', label='Training loss')
plt.plot(epochs_list, val_loss, 'b', label='Validation loss')
plt.title('Training loss')
plt.savefig("G:\My Drive\Results\loss.png")
plt.clf()
plt.legend()

plt.figure()
plt.plot(epochs_list, auc, 'bo', label='auc')
plt.title('auc')
plt.savefig("G:\My Drive\Results\auc.png")
plt.clf()
plt.legend()

plt.figure()
plt.plot(epochs_list, binary_accuracy, 'bo', label='binary_accuracy')
plt.title('binary_accuracy')
plt.savefig("G:\My Drive\Results\binary_accuracy.png")
plt.clf()
plt.legend()

plt.figure()
plt.plot(epochs_list, binary_crossentropy, 'bo', label='binary_crossentropy')
plt.title('binary_crossentropy')
plt.savefig("G:\My Drive\Results\binary_crossentropy.png")
plt.clf()
plt.legend()

plt.figure()
plt.plot(epochs_list, precision, 'bo', label='precision')
plt.title('precision')
plt.savefig("G:\My Drive\Results\precision.png")
plt.clf()
plt.legend()
plt.figure()
plt.plot(epochs_list, false_negatives, 'bo', label='false_negatives')
plt.title('false_negatives')
plt.savefig("G:\My Drive\Results\false_negatives.png")
plt.clf()
plt.legend()
plt.figure()
plt.plot(epochs_list, false_positives, 'bo', label='false_positives')
plt.title('false_positives')
plt.savefig("G:\My Drive\Results\false_positives.png")
plt.clf()
plt.legend()
plt.figure()
plt.plot(epochs_list, true_negatives, 'bo', label='true_negatives')
plt.title('true_negatives')
plt.savefig("G:\My Drive\Results\true_negatives.png")
plt.clf()
plt.legend()
plt.figure()
plt.plot(epochs_list, true_positives, 'bo', label='true_positives')
plt.title('true_positives')
plt.savefig("G:\My Drive\Results\true_positives.png")
plt.clf()
plt.legend()
plt.figure()
plt.plot(epochs_list, val_binary_accuracy, 'bo', label='val_binary_accuracy')
plt.title('val_binary_accuracy')
plt.savefig("G:\My Drive\Results\val_binary_accuracy.png")
plt.clf()
plt.legend()
plt.figure()
plt.plot(epochs_list, val_binary_crossentropy, 'bo', label='val_binary_crossentropy')
plt.title('val_binary_crossentropy')
plt.savefig("G:\My Drive\Results\val_binary_crossentropy.png")
plt.clf()
plt.legend()
plt.figure()
plt.plot(epochs_list, val_precision, 'bo', label='val_precision')
plt.title('val_precision')
plt.savefig("G:\My Drive\Results\val_precision.png")
plt.clf()
plt.legend()
plt.figure()
plt.plot(epochs_list, val_false_negatives, 'bo', label='val_false_negatives')
plt.title('val_false_negatives')
plt.savefig("G:\My Drive\Results\val_false_negatives.png")
plt.clf()
plt.legend()
plt.figure()
plt.plot(epochs_list, val_false_positives, 'bo', label='val_false_positives')
plt.title('val_false_positives')
plt.savefig("G:\My Drive\Results\val_false_positives.png")
plt.clf()
plt.legend()
plt.figure()
plt.plot(epochs_list, val_true_negatives, 'bo', label='val_true_negatives')
plt.title('val_true_negatives')
plt.savefig("G:\My Drive\Results\val_true_negatives.png")
plt.clf()
plt.legend()
plt.figure()
plt.plot(epochs_list, val_true_positives, 'bo', label='val_true_positives')
plt.title('val_true_positives')
plt.savefig("G:\My Drive\Results\val_true_positives.png")
plt.clf()
plt.legend()

# %% [code]
